# Supplementary material for: Benzaldehyde, A New Absorption Promoter, Accelerating Absorption on Low Bioavailability Drugs Through Membrane Permeability
Source: Front Pharmacol. 2021 May 28;12:663743. doi: 10.3389/fphar.2021.663743 (PMC8194254; doi:10.3389/fphar.2021.663743)
Supplement: Supplementary file 1 [file DataSheet1.zip]

Archive with 13 entries (13 files):
- Supplementary file 1.DOCX
- Supplementary file 10.DOCX
- Supplementary file 11.DOCX
- Supplementary file 12.DOCX
- Supplementary file 13.DOCX
- Supplementary file 2.DOCX
- Supplementary file 3.DOCX
- Supplementary file 4.DOCX
- Supplementary file 5.DOCX
- Supplementary file 6.DOCX
- Supplementary file 7.DOCX
- Supplementary file 8.DOCX
- Supplementary file 9.DOCX
